# Supplementary material for: Cancer in Kenya: types and infection-attributable. Data from the adult population of two National referral hospitals (2008-2012)
Source: AAS Open Res. 2019 Nov 14;1:25. Originally published 2018 Sep 25. [Version 5] doi: 10.12688/aasopenres.12910.5 (PMC7185250; doi:10.12688/aasopenres.12910.5)
Supplement: Supplementary file 1 [file aasopenres-1-14118-s0000.tgz]

Archive with 1 entries (1 files):
- e278b1e2-f4b0-44fd-99fc-f699953673ad_s2_questionnaire.docx
